# Supplementary material for: Clinical Characteristics of Patients with Endometrial Cancer and Adenomyosis
Source: Cancers (Basel). 2021 Sep 30;13(19):4918. doi: 10.3390/cancers13194918 (PMC8508080; doi:10.3390/cancers13194918)
Supplement: Supplementary file 1 [file cancers-13-04918-s001.zip]

Archive with 3 entries (3 files):
- Figure S1.png
- Figure S2a.png
- Figure S2b.png
